# Supplementary material for: A method to benchmark the balance resilience of robots
Source: Front Robot AI. 2023 Jan 20;9:817870. doi: 10.3389/frobt.2022.817870 (PMC9895781; doi:10.3389/frobt.2022.817870)
Supplement: Supplementary file 1 [file DataSheet1.ZIP]

Archive with 1 entries (1 files):
- A Method_to_Benchmark_the_Balance_resilience_of_robots_Simone_Monteleone_.mp4
